# Supplementary material for: Genome-wide identification and analysis of ACP gene family in Sorghum bicolor (L.) Moench
Source: BMC Genomics. 2022 Jul 25;23:538. doi: 10.1186/s12864-022-08776-2 (PMC9310384; doi:10.1186/s12864-022-08776-2)
Supplement: Supplementary file 1 — Additional file 1: Table S1. The primers for subcellular localization. [file 12864_2022_8776_MOESM1_ESM.xlsx]

## Sheet: S1
Table S1 The primers for subcellular localization
Primer name	Sequences (5'-->3')
SbACP2-F	CCTGTTGTTTGGTGTTACTTAAGCTTATGCAGACGGTACGAGGTGTGGTGC
SbACP2-R	TCCTCGCCCTTGCTCACCATGGATCCTCAGGAGCCACCGGCACTTTTATCG
SbACP4-F	CCTGTTGTTTGGTGTTACTTAAGCTTATGGCGGCGGCGGCGCTC
SbACP4-R	TCCTCGCCCTTGCTCACCATGGATCCTCAGCCGGCCATGGGGTGGTTG
SbACP5-F	CCTGTTGTTTGGTGTTACTTAAGCTTATGGCTTCCCTCACCGGATCC
SbACP.-5R	TCCTCGCCCTTGCTCACCATGGATCCTTATTTTGCTTTTGCTGCTTCTGCC
SbACP7-F	CCTGTTGTTTGGTGTTACTTAAGCTTATGGCCTCCATCGCCGGATC
SbACP7-R	TCCTCGCCCTTGCTCACCATGGATCCCTATGCCTTCCCAGCAACAAGCTTG
SbACP8-F	CCTGTTGTTTGGTGTTACTTAAGCTTATGGCGCACTCCCTCGCCG
SbACP8-R	TCCTCGCCCTTGCTCACCATGGATCCCTAGACGACCTTTGGAGGTGCCTCC
