# Supplementary material for: Genome-wide identification and analysis of ACP gene family in Sorghum bicolor (L.) Moench
Source: BMC Genomics. 2022 Jul 25;23:538. doi: 10.1186/s12864-022-08776-2 (PMC9310384; doi:10.1186/s12864-022-08776-2)
Supplement: Supplementary file 2 — Additional file 2: Table S2. The primers for qRT-PCR. [file 12864_2022_8776_MOESM2_ESM.xlsx]

## Sheet: S2
Table S2 The primers for qRT-PCR
Primer name	Sequences (5'-->3')
SbACP1-F	GCTCTACCCGAAGACACC
SbACP1-R	TTCATCCACGCTGATTTG
SbACP2-F	ACCGAACTCAAGGAGAAG
SbACP2-R	AGTGATCTTGGATTTCG
SbACP3-F	CGTCAAGGTCGTCAAGAG
SbACP3-R	GCCATGACAACCTCCACT
SbACP4-F	TCACCCGCGAGGAAGTCGT
SbACP4-R	GGCCTCCATGTCGGGAAT
SbACP5-F	AGGAGACCGTGGATGAGG
SbACP5-R	CTCCTCAAGGCCCATAAC
SbACP6-F	CCCTCGGTTTCGCGTCTA
SbACP6-R	ACTTGGACTCCGCCGTCA
SbACP7-F	CTGACCAACATGGCCTCC
SbACP7-R	TCTCATAGGCACTGGTTGC
SbACP8-F	TCCATCCGTTCAAGACCA
SbACP8-R	AGCAGTACCATCGGGAAG
SbACP9-F	GAAGGTCGAACCCTCAAA
SbACP9-R	TTCCTCAAACGCCATCAC
Actin-F	GTGCGACGTGGATATTAGG
Actin-R	GGAGCCAAGGCAGTGATT
